# Supplementary material for: Phytoene and Phytoene-Rich Microalgae Extracts Extend Lifespan in C. elegans and Protect against Amyloid-β Toxicity in an Alzheimer’s Disease Model
Source: Antioxidants (Basel). 2024 Jul 31;13(8):931. doi: 10.3390/antiox13080931 (PMC11351246; doi:10.3390/antiox13080931)
Supplement: Supplementary file 1 [file antioxidants-13-00931-s001.zip]

Archive with 1 entries (1 files):
- antioxidants-3051544-supplementary.pdf
